# Supplementary material for: The tethered flight technique as a tool for studying life‐history strategies associated with migration in insects
Source: Ecol Entomol. 2018 Apr 14;43(4):397–411. doi: 10.1111/een.12521 (PMC6055614; doi:10.1111/een.12521)
Supplement: Supplementary file 1 — Table S1. Identified studies which use the tethered flight technique to study flight and life‐history strategies in migrating insects. [file EEN-43-397-s001.xlsx]

## Sheet: Sheet1
Species	Order	Factor	Flight variable	Reference
Colorado potato beetle Leptinotarsa decemlineata	Coleoptera	Dispersal capability, sex and mated status	Flight duration and number of flights	Alyokhin and Ferro 1999
Cotton bollworm Helicoverpa armigera	Lepidoptera	Age and mated status	Total flight duration, mean flight duration, longest flight duration and speed	Armes and Cooter, 1991
Milkweed bug Oncopeltus fasciatus	Hemiptera	Nutrition, population and wing length	Flight duration	Attisano et al., 2013
Red palm weevil Rhynchophorus ferrugineus	Coleoptera	Sex, age and morphology	Total flight distance, total flight duration, longest flight duration, number of flights, mean flight speed, maximum speed	Ávalos et al., 2014
Locust Locusta migratoria	Orthoptera	Flight performance	Flight speed, wing-beat frequency and angle	Baker et al., 1981
Monarch Danaus plexippus	Lepidoptera	Parasitism	Flight distance, flight duration and flight speed	Bradley and Altizer, 2005
Woodwasp Sirex noctilio	Hymenoptera	Flight patterns and weight	Wavelet transformation	Bruzzone et al., 2009
Plum curculio Conotrachelus nenuphar	Coleoptera	Age, Nutrition and mated status	Flight distance, flight duration and longest flight duration	Chen et al., 2006
Beet webworm Spoladea recurvalis	Lepidoptera	Age and reproduction	Flight distance and duration	Cheng et al., 2012
Beet webworm Loxostege sticticalis	Lepidoptera	Reproduction, mated status, age, fuel and morphology	Flight distance, flight duration and flight velocity	Cheng et al., 2016
Cotton bollworm Helicoverpa armigera	Lepidoptera	Mated status, reproduction, age and population	Total flight duration and longest flight duration	Colvin and Gatehouse, 1993b
Cotton bollworm Helicoverpa armigera	Lepidoptera	Flight potential	Take off and landing times, flight duration, flight distance, and average speed	Cooter and Armes, 1993
Monarch Danaus plexippus	Lepidoptera	Wing colour	Average flight distance, average flight duration and average flight speed	Davis et al., 2012
Red milkweed beetle Tetraopes tetraophthalmus	Coleoptera	Size, age, mated status and sex	Take off and flight duration	Davis, 1984
Milkweed bug Oncopeltus fasciatus	Hemiptera	Age	Flight duration	Dingle, 1965
Milkweed bug Oncopeltus fasciatus	Hemiptera	Age, sex and mated status	Flight duration	Dingle, 1966
European Corn Borer Ostrinia nubilalis	Lepidoptera	Age and mated status	Total flight duration, longest flight duration, longest flight speed	Dorhout et al., 2008
Leafhoppers Cicadulina storeyi and C mbila	Hemiptera	Season, age and sex	Flight duration	Downham and Cooter, 1998
Eastern spruce budworm Choristoneura conflictana	Lepidoptera	Reproduction, mated status and longevity	Flight distance	Elliott and Evenden, 2012
Colorado potato beetle Leptinotarsa decemlineata	Coleoptera	Age, mated status and nutrition	Flight duration	Ferro et al., 1999
African armyworm Spodoptera exempta	Lepidoptera	Age	Flight duration, flight initiation and termination and flight speed	Gatehouse and Hackett, 1980
Locust Locusta migratoria	Orthoptera	Sense organs	Wing-beat frequency, wing-stroke angles, lift and flight speed	Gewecke, 1975
African armyworm Spodoptera exempta	Lepidoptera	Populations, fuel, reproduction, longevity and weight	Flight duration	Gunn and Gatehouse, 1993
African armyworm Spodoptera exempta	Lepidoptera	Fecundity, mated status, longevity and nutrition	Flight duration and number of flights	Gunn et al., 1989
Northern armyworm Mythimna separata	Lepidoptera	Reproduction, heritability and sex	Flight duration	Han and Gatehouse, 1993
Autographa nigrisigna	Lepidoptera	Age and mated status	Flight duration and flight distance	Hashiyama et al., 2013
Sphinx moth Manduca sexta	Lepidoptera	Metabolic rate and temperature regulation	Flight speed, wing-beat frequency and wing stroke amplitude	Heinrich, 1970
Pear psylla Cacopsylla pyricola	Hemiptera	Reproduction	Flight duration	Horton and Lewis, 1996
Oriental fruit moth Cydia molesta	Lepidoptera	Sex , age, dispersal and mated status	Flight distance, longest flight distance, mean flight distance, number of flights, mean flight speed and maximum speed	Hughes and Dorn, 2002
Cletus punctiger	Hemiptera	Dispersal ability, sex, reproduction and season	Flight duration, Longest flight duration, maximum velocity	Ito, 1980
Oriental armyworm Mythimna separata	Lepidoptera	Temperature and reproduction	Flight distance and flight duration	Jiang et al., 2000
Oriental armyworm Mythimna separata	Lepidoptera	Temperature, humidity and age	Flight distance and flight duration	Jiang et al., 2003
Beet armyworm Spodoptera exigua	Lepidoptera	Mated status, reproduction, age and sex	Flight distance, flight duration and flight velocity	Jiang et al., 2010
Cotton bollworm Helicoverpa armigera	Lepidoptera	Populations and genes	Flight distance and number of flights	Jones et al., 2015
Noctuid moths	Lepidoptera	Dispersal capability	Average flight distance, average flight duration, average flight speed, first flight distance, first flight duration, first flight maximum speed, first flight mean speed, furthest flight distance, longest flight distance, longest flight duration, longest flight maximum speed, longest flight speed, maximum speed, number of flights, total distance and total duration	Jones et al., 2016
Tenebrionid beetle Oplocephala haemorrhoidalis and Bolitophagus reticulatu	Coleoptera	Dispersal capability	Total flight duration, longest flight duration, mean flight duration, number of flights	Jonsson 2003
Grasshopper Melanoplus sanguinipes	Orthoptera	Reproduction, fuel and size	Flight duration	Kent and Rankin, 2001
Grasshopper Melanoplus sanguinipes	Orthoptera	Fuel	Flight duration	Kent et al., 1997
Lacewing Chrysoperla sinica	Neuroptera	Sex, longevity, reproduction and morphology	Flight duration and flight distance	Khuhro et al., 2014
Beet webworm Loxostege sticticalis	Lepidoptera	Larval density	Total flight duration, distance and velocity	Kong, 2010
Locusts	Orthoptera	Wind	Flight speed, flight duration	Krogh and Weis-Fogh, 1952
Locust Locusta migratoria	Orthoptera	Flight performance and aerodynamics	Flight speed and lift	Kutsch and Gewecke, 1979
Locust Locusta migratoria	Orthoptera	Flight performance	Wing-beat frequency	Kutsch and Stevenson, 1981
Green lacewing Chrysoperla sinica	Neuroptera	Age, Temperature and Humidity	Total flight distance, total flight duration, average velocity, number of flights, mean total duration, longest flight distance, longest flight duration	Liu et al., 2011a
Green lacewing Chrysoperla sinica	Neuroptera	Sex, age and mated status	Flight distance, flight duration and flight speed	Liu et al., 2011b
Ladybird Harmonia axyridis	Coleoptera	Dispersal capability	Flight distance and flight speed	Lombaert et al., 2014
Goldspotted oak borer Agrilus auroguttatus	Coleoptera	Weight, age and mated status	Total flight distance, total flight duration, average velocity, total number of flight bouts, average flight bout time	Lopez et al., 2014
Lygus lucorum	Hemiptera	Age, sex, mating status, temperature and humidity	Flight duration, flight distance and flight speed	Lu et al., 2007
Adelphocoris spp	Hemiptera	Sex, age, temperature, humidity and mated status	Flight distance, flight duration and flight speed	Lu et al., 2009
True armyworm Pseudaletia unipuncta	Lepidoptera	Morphology, age and reproduction	Total flight duration, longest flight duration, total flight distance, average flight speed	Luo et al., 2002
Grasshopper Melanoplus sanguinipes	Orthoptera	Populations	Flight duration	McAnelly and Rankin, 1986a
Grasshopper Melanoplus sanguinipes	Orthoptera	Reproduction	Flight duration	McAnelly and Rankin, 1986b
Grasshopper Melanoplus sanguinipes	Orthoptera	Hormones and age	Flight duration	Min et al., 2004a
Grasshopper Melanoplus sanguinipes	Orthoptera	Hormones and fuel	Flight duration	Min et al., 2004b
Sweetpotato Weevil Cylas formicarius	Coleoptera	Dispersal, Age, mated status and nutrition	Flight distance	Moriya and Hiroyoshi, 1998
Common cutworm Spodoptera litura	Lepidoptera	Reproduction, age and fuel	Flight duration	Murata and Tojo, 2002
Common cutworm Spodoptera litura	Lepidoptera	Fuel and age	Flight duration	Murata and Tojo, 2004
African Armyworm Spodoptera exempta	Lepidoptera	Larval density, nutrition, size	Take off and flight duration	Parker and Gatehouse, 1985a
African armyworm Spodoptera exempta	Lepidoptera	Heritability, sex and weight	Flight duration and time of take-off	Parker and Gatehouse, 1985b
Ladybeetle Hippodamia convergens	Coleoptera	Nutrition, age and weight	Flight duration	Rankin and Rankin, 1980
Milkweed bug Oncopeltus fasciatus	Hemiptera	Age, oviposition and hormones	Flight duration	Rankin, 1980
Leafhopper Cicadulina storeyi	Hemiptera	Energy (Flight mill)	Flight speed	Riley et al., 1997
Navel Orangeworm Amyelois transitella	Lepidoptera	Age, sex and dispersal capability	Longest flight duration, Total flight duration, Longest flight distance, Total Flight distance, Longest flight speed	Sappington and Burks, 2014
Black cutworm Agrotis ipsilon	Lepidoptera	Age and sex	Flight duration, flight speed, time to flight initiation and termination	Sappington and Showers, 1991
Black cutworm Agrotis ipsilon	Lepidoptera	Larval density	Longest flight duration, time of take off and termination and flight speed	Sappington and Showers, 1992a
Black cutworm Agrotis ipsilon	Lepidoptera	Mated status, age, sex	Flight initiation and termination, flight duration and flight speed	Sappington and Showers, 1992b
Black cutworm Agrotis ipsilon	Lepidoptera	Nutrition, age and sex	Flight duration, flight speed, time to flight initiation and termination	Sappington and Showers, 1993
Black cutworm Agrotis ipsilon	Lepidoptera	Fuel	Flight duration	Sappington et al., 1995
Codling moth Cydia pornonella L	Lepidoptera	Heritability, and morphological	Total distance, Longest flight distance, longest flight duration, number of flights and velocity	Schumacher et al., 1997a
Codling moth Cydia pornonella L	Lepidoptera	Reproduction, age and sex	Flight duration, total flight duration, speed and number of flights	Schumacher et al., 1997b
Cabbage webworm Hellula undalis	Lepidoptera	Sex and age	Flight duration, flight velocity and flight distance	Shirai and Yano, 1994
Diamondback moth Plutella xylostella	Lepidoptera	Temperature, morphology and sex	Flight duration, flight distance and flight velocity	Shirai, 1993
Oriental corn borer Ostrinia furnacalis	Lepidoptera	Mated status, sex, temperature, age and reproduction	Flight duration and flight velocity	Shirai, 1998
Beet webworm Spoladea recurvalis	Lepidoptera	Age, reproduction, longevity, temperature and nutrition	Flight duration and flight velocity	Shirai, 2006
Locust Locusta migratoria	Orthoptera	Metabolic rate	Lift, wing-beat frequency and stoke amplitude	Snelling et al., 2012
Locust Locusta migratoria	Orthoptera	Metabolic rate	Wing-beat frequency and wing stroke amplitude	Snelling et al., 2017
Ash borer Agrilus planipennis	Coleoptera	Mated status, sex, nutrition and photoperiod	Flight and rest duration, flight distance and speed	Taylor et al., 2010
Noctuid moth Anticarsia gemmatalis	Lepidoptera	Fuel, weight and age	Flight duration	Teo et al., 1987
Fall army worm Spodoptera frugiperda	Lepidoptera	Fuel	Flight duration	van Handel and Nayar, 1972
Fire ant Solenopsis invicta	Hymenoptera	Metabolic rate, dispersal, sex, temperature and weight	Total flight duration and speed	Vogt et al., 2000
Locust Schistocerca gregaria	Orthoptera	Metabolic rate	Flight speed and flight duration	Weis-Fogh, 1052
African armyworm Spodoptera exempta	Lepidoptera	Larval density and sex	Flight duration	Woodrow et al., 1987
Fall webworm Hyphantria cunea	Lepidoptera	Dispersal capability	Flight duration, flight distance and speed	Yamanaka et al., 2001
Soybean aphid Aphis glycines	Hemiptera	Age, Temperature and Humidity	Flight distance, flight duration and flight speed	Zhang et al., 2008
Brown planthopper Nilaparvata lugens	Hemiptera	Insecticide	Flight distance, flight duration and flight speed	Zhao et al., 2011
